# Supplementary material for: Population genomics of a natural Cannabis sativa L. collection from Iran identifies novel genetic loci for flowering time, morphology, sex and chemotyping
Source: BMC Plant Biol. 2025 Jan 21;25:80. doi: 10.1186/s12870-025-06045-4 (PMC11748290; doi:10.1186/s12870-025-06045-4)
Supplement: Supplementary file 1 — Supplementary Material 1. [file 12870_2025_6045_MOESM1_ESM.zip]

Archive with 2 entries (2 files):
- Supplementary/Supplementary Figures.docx
- Supplementary/Supplementary Tables.xlsx
